# Supplementary material for: Differential toxicity to murine small and large intestinal epithelium induced by oncology drugs
Source: Commun Biol. 2022 Jan 27;5:99. doi: 10.1038/s42003-022-03048-x (PMC8795448; doi:10.1038/s42003-022-03048-x)
Supplement: Supplementary file 3 — Supplementary Data 1 [file 42003_2022_3048_MOESM3_ESM.xlsx]

## Sheet: Sheet1
Supplementary Data 1. Source data for main figure graphs
Figure 1c
SI total cells	16705	9019	11679	27056	35227	33047	13866	12931	15997	18754	10259	12153	20360	13963	19115	17540	26423	15367	11821	19353	17387	18820	20663	14821	21265	23940	17476	19386	26894	14098	28682	18596	24296	29169	11476	18895	13828	12167	13653	25967	16139	19712	17125	11005	23507	20141	22114	13110	12975
SI proliferative cells	698	670	1117	1623	2418	2556	528	636	706	637	309	443	612	607	702	772	1797	573	404	857	553	511	950	254	705	1122	343	873	1080	659	1486	608	954	942	359	652	1026	949	856	1399	802	1264	1069	716	1457	1374	1974	650	718
LI total cells	29420	27720	24305	27789	27290	22388	32671	30219	30923	30421	31515	33389	28232	30031	30061	28729	30349	29360	31121	30065	30953	28483	29888	29280	29189	30547	31219	30778	28643	30454	31528	30216	29703	31256	28525	29762	30564	28865	30183	28894	30520	29891	28707	28517	27357	27219	27707	27698	32177
LI proliferative cells	1234	1261	1809	946	1382	2408	593	766	476	474	705	584	1801	1399	1607	1266	1011	1160	506	721	423	900	744	640	1020	1162	1431	939	1126	981	1011	1227	1025	1187	1082	1154	544	1041	844	1101	1062	1416	995	1280	1185	1111	1107	1218	465
Figure 2a
Refer to Supplementary Data 3 and Methods (Toxicity screen data processing)
Figure 2b
compound (label)	Vemurafenib	Pemetrexed	Methotrexate	Imatinib	hydroxyurea	Cyclophosphamide	Nilotinib	Fludarabine	Sorafenib	Capecitabine	Bleomycin	Oxaliplatin	0.1% DMSO	Streptozotocin	Lenalidomide	Carmustine	Chlorambucil	6-Mercaptopurine	Carboplatin	Bexarotene	Melphalan	Docetaxel	Dacarbazine	Etoposide	Lomustine	Epirubicin	SN-38	Irinotecan	Temozolomide	Paclitaxel	vinblastine	topotecan	Erlotinib	Mitoxantrone	Cladribine	Vincristine	Vinorelbine	5-fluorouracil	Lapatinib	Gemcitabine	Gefitinib	Doxorubicin	Ixazomib	Crizotinib	bosutinib	Carfilzomib	bortezomib	Cytarabine	vandetanib
total cells mean (%) for SI high conc. (x-axis)	49.828	58.8802	27.8058	72.7284	61.9343	51.353	32.8133	15.5665	47.5865	110.725	68.2158	48.6893	100	89.6522	45.8409	89.8495	45.7432	24.5877	23.3635	65.405	68.5779	74.8741	129.485	40.8644	51.1131	15.4097	29.6538	39.651	36.303	10.9765	9.15197	20.6087	20.4792	3.90106	3.26584	7.5746	6.45205	15.7999	13.2557	17.7442	1.45786	0.481182	9.35445	3.11968	6.29177	1.83225	2.72744	6.74286	2.48881
total cells mean (%) for LI high conc. (y-axis)	103.923	83.2634	71.71	84.23	65.3713	99.5971	41.0077	63.7003	64.891	99.9836	65.4432	61.8289	100	96.4439	119.038	71.0557	56.7861	58.5607	90.6206	72.6389	65.2264	60.3139	99.0092	67.6254	77.5347	43.1896	48.1959	73.564	118.545	29.1443	8.7971	33.4563	21.5759	0.57642	22.4598	6.177	7.7502	33.8375	6.22145	20.2847	0.853125	2.77469	0.486417	1.56255	1.01918	0.203886	0.413212	20.3433	0.505161
Figure 2c
cyclophosphamide (uM)	small intestine						large intestine
100	66.801	65.2232	58.3477				112.026	134.85	136.122
40	67.5765	68.1408	65.7261				119.325	108.501	123.088
16	81.8726	76.2371	87.1972				114.398	100.318	130.936
6.4	82.1529	83.1779	89.8499				81.5589	107.11	91.7255
2.56	88.514	85.2969	94.7522				98.1079	101.083	123.896
1.024	107.44	104.875	105.739				91.8657	112.587	119.282
0.41	116.853	89.5697	118.147				98.2481	95.2617	115.368
0	102.111	106.684	102.169	89.9113	102.061	97.0632	107.369	95.4019	78.6696	110.83	106.744	100.986
methotrexate (uM)	small intestine						large intestine
0	89.8355	109.78	97.6064	110.632	97.7754	94.3706	97.6821	103.036	99.7934	97.411	95.7679	106.31
0.003	110.81	74.6269	99.9608				86.4354	93.2882	107.483
0.013	99.9128	94.784	94.7566				97.8374	92.9753	102.832
0.064	73.6404	69.0322	69.4204				92.5095	86.1665	84.98
0.32	46.9455	48.2038	44.2532				68.9175	64.2709	70.4169
1.6	38.7247	38.6197	39.1106				63.571	60.2037	60.6023
8	35.5802	39.3253	36.247				62.009	60.7344	59.5038
40	36.5165	39.8459	38.9508				57.1632	55.5618	62.1736
erlotinib (uM)	small intestine						large intestine
0	116.3	105.659	89.7616	108.696	89.123	90.4597	102.215	102.25	97.9137	98.028	98.3903	101.203
0.219	87.0331	93.3325	86.9301				71.6419	70.7147	64.8362
0.329	86.747	73.3699	96.7088				62.0095	60.5728	58.3926
0.494	94.5891	89.7067	82.2513				42.4257	36.7308	40.963
0.741	97.9242	91.1991	103.622				25.3757	30.2734	34.0134
1.11	98.1165	84.419	94.216				15.5197	14.1904	10.3482
1.67	64.2482	65.4774	77.8244				9.99986	6.0571	4.84048
2.5	13.8852	30.9407	16.3711				2.72613	2.10396	3.18193
5	2.68044	2.75598	2.80405				1.67069	1.97744	2.56149
Figure 2d
cyclophosphamide (uM)	small intestine						large intestine
100	35.5576	39.3374	30.658				117.605	119.658	136.08
40	52.2165	54.2464	44.0271				106.657	97.5909	117.263
16	63.1358	70.3453	67.2655				101.44	102.038	114.612
6.4	52.3565	80.7746	78.8147				89.8076	100.413	106.144
2.56	66.9155	75.385	76.0149				100.328	98.1041	120.941
1.024	110.383	112.343	112.203				105.203	106.999	143.778
0.41	140.761	95.8236	134.181				117.862	116.664	142.238
0	101.423	105.763	90.294	85.4643	111.853	105.203	91.7748	87.4982	83.7349	111.703	103.065	122.224
methotrexate (uM)	small intestine						large intestine
0	80.4765	74.8714	97.5831	140.435	106.616	100.017	82.4991	106.649	109.399	94.7287	103.743	102.981
0.003	93.315	58.9133	73.3459				86.2621	86.8575	100.468
0.013	64.2269	66.3181	51.4056				77.2119	79.6293	94.7049
0.064	48.7659	57.6448	47.086				125.118	101.516	107.042
0.32	39.6298	32.6363	29.2424				89.8345	92.9306	90.1917
1.6	26.1056	26.517	27.3055				75.521	76.1759	83.7495
8	24.7515	21.7175	23.1574				73.699	72.8655	71.3532
40	23.6887	23.9973	21.5632				71.246	67.9474	74.1635
erlotinib (uM)	small intestine						large intestine
0	135.055	79.401	103.973	115.434	85.544	80.5929	104.388	67.5696	103.472	110.187	67.6078	146.776
0.219	107.366	105.257	102.873				126.86	124.99	131.248
0.329	91.5037	78.209	105.257				104.235	113.735	113.544
0.494	116.259	113.233	136.705				63.0675	60.2442	63.2583
0.741	189.792	127.353	190.984				36.8562	35.6734	50.1717
1.11	313.203	161.461	209.963				12.2854	13.3537	6.44792
1.67	259.383	311.094	323.93				5.34147	2.32736	3.01412
2.5	55.4707	150.917	71.2408				0.991988	0.839374	1.48798
5	4.49267	7.88509	5.13447				0.610454	0.648607	0.839374
Figure 3b
drug	small intestine			large intestine
Methotrexate	21.7175	23.1574	24.7515	72.8655	71.3532	73.699
Pemetrexed	32.26	30.0871	28.7364	75.6059	69.6302	87.3172
Figure 3c
time (mins)	small intestine			large intestine
15	23.3626	17.7767	16.8998	9.94739	15.6309	17.3394
30	30.5573	29.333	32.5915	10.7317	14.6675	11.8307
60	60.6275	56.9085	53.5518	18.7471	19.7439	18.1721
Figure 3e
SI vehicle Ki67 intensity per crypt (relative to vehicle)	1.00218	0.891975	0.704796	0.733149	0.796667	1.00434	0.996649	1.06583	1.10381	1.14716	0.966717	1.16669	1.04829	2.05402	1.05976	0.634323	0.700234	0.789332	0.458626	0.411042	0.451055	0.502599	0.753118	0.853981	0.726405	0.750698	0.703549	0.950457	0.815945	1.14247	0.990945	0.721206	0.406433	0.603805	0.343789	0.39545	0.207838	0.315905	1.56218	0.77829	0.730749	0.83243	0.664187	0.790069	0.35417	0.929656	1.47465	1.34291	1.21879
SI +MTX Ki67 intensity per crypt (relative to vehicle)	0.128364	0.109595	-0.0153333	0.103386	0.0289506	0.0840163	0.156022	-0.0794973	-0.038839	0.287288	0.202974	0.140342	0.0749605	1.05802	0.531901	0.888716	0.273899	0.557543	0.859357	0.187268	0.273863	0.663504	0.500464	0.198954	0.160853	0.0229952	0.00382358	0.0484609	0.0558151	0.152997	0.185985	0.776476	0.348124	0.828301	1.00899	0.289283	0.0981488	0.317666	0.281735	-0.165815	0.18851	0.0296623	0.0278331	0.128123	0.18857	-0.0259041	0.150808	0.0703353	0.247196
LI vehicle Ki67 intensity per crypt (relative to vehicle)	1.31538	0.999784	1.22504	0.753786	0.830564	0.527753	0.59185	0.207945	0.354519	0.723637	0.91498	0.774648	0.929767	1.82609	1.00434	1.35057	1.00869	0.581321	1.23204	1.27658	1.08538	0.788916	1.22773	1.24469	1.00057	0.528279	0.277999	0.102154	0.360468	0.221947	0.508085	1.0663	0.981465	0.667696	0.658918	0.877698	1.09958	1.11357	0.599284	0.330349	0.559614	0.453643	0.342353	0.914402	1.93454	1.27625	1.14221	0.927975	1.15707
LI +MTX Ki67 intensity per crypt (relative to vehicle)	0.899037	0.972599	1.29155	0.870617	1.32975	1.51286	1.57968	1.12599	1.11582	1.45965	0.991921	1.03114	1.31228	1.03276	1.01366	1.5681	1.33878	1.18626	1.33899	1.49151	0.746865	1.23217	1.17815	1.66416	1.16885	1.36233	1.19085	1.34139	1.06711	1.08735	1.14863	1.25932	1.03508	2.56997	0.978007	0.975919	0.6229	0.742738	0.633806	0.723254	0.950548	0.883892	0.76608	1.11212	0.909568	1.05297	1.06809	1.18624	0.929701
Figure 3f
SI vehicle #TUNEL+ cells per crypt	1	0	2	0	0	0	0	0	0	0	0	0	0	0	0	0	0	0	0	0	0	0	1	0	0	0	0	0	0	0	0	0	0	1	0	0	0	0	0	0	0	0	0	0	0	1	0	0	0
SI +MTX #TUNEL+ cells per crypt	4	3	1	4	3	2	2	1	3	1	2	2	3	2	0	3	1	2	2	6	2	2	1	3	1	3	1	2	1	2	1	2	1	4	2	4	1	1	0	2	2	3	3	3	1	1	1	8	2
LI vehicle #TUNEL+ cells per crypt	1	1	0	0	0	0	0	0	0	0	0	0	0	0	0	0	0	0	0	0	1	2	1	1	0	0	0	1	0	0	0	0	0	0	0	1	0	0	0	0	0	0	0	0	1	0	0	0	0
LI +MTX #TUNEL+ cells per crypt	1	1	1	0	0	1	0	0	1	0	1	1	0	2	0	1	1	0	0	0	2	0	0	0	0	0	1	1	0	1	0	0	0	0	1	2	1	0	0	0	0	0	0	0	0	0	2	0	1
Figure 4b
	small intestine						large intestine
control	102.111	106.684	102.169	89.9113	102.061	97.0632	107.369	95.4019	78.6696	110.83	106.744	100.986
100 uM CP	66.801	65.2232	58				112.026	134.85	136.122
	small intestine						large intestine
control	72.9102	98.9353	80.2239	125.89	90.8341	131.206	112.641	94.6712	93.9084	96.7417	99.1173	102.921
100 uM 4-HC	41.1463	44.7142	59.8977				64.8886	62.3113	63.6408
Figure 4c
SI CYP3A activity	7.61507	8.61839	9.15415	10.4581	10.4316	11.0486
LI CYP3A activity	2.81251	0.618606	-1.31904	0.7868	2.1924	0.908722
Figure 4d
SI 4-OHCP peak area ratio	6.61	6.08	6.6
LI 4-OHCP peak area ratio	0.0182	0.0183	0.0152
Figure 4f
SI vehicle #TUNEL+ cells per crypt	0	1	0	0	0	0	0	0	1	0	0	0	0	0	1	0	0	0	0	0	0	0	0	0	0	0	0	0	0	0	0	0	0	0	0	0	0	0	0	0	1	0	2	3	1	2	1	0	1
SI +CP #TUNEL+ cells per crypt	6	2	5	3	5	6	5	5	3	4	4	5	5	7	7	3	4	7	5	6	5	3	5	4	3	4	5	5	3	3	5	3	4	6	5	3	4	4	5	3	3	6	4	3	6	4	5	3	3
LI vehicle #TUNEL+ cells per crypt	0	0	0	0	0	0	0	0	0	0	0	0	0	0	0	0	0	0	0	1	0	0	0	0	0	0	0	1	0	0	0	1	0	0	0	0	0	0	0	0	1	0	0	0	0	0	0	0	0
LI +CP #TUNEL+ cells per crypt	1	1	2	0	2	1	1	0	0	3	1	1	3	2	1	1	3	2	2	3	4	3	3	3	5	2	2	1	6	3	4	1	1	1	4	2	5	2	2	3	5	3	3	3	3	5	3	1	5
Figure 5b
	small intestine			large intestine
Erlotinib	82.2513	89.7067	94.5891	40.963	36.7308	42.4257
Gefitinib	39.5002	48.0466	45.3295	31.4142	28.8586	26.1308
Osimertinib	96.307	98.4574	104.831	58.7145	57.5266	58.8502
Figure 5c
PD0325901 (uM)	small intestine						large intestine
0	90.5452	111.096	101.632	100.497	94.9838	101.246	88.4784	108.1	100.237	104.859	94.3717	103.954
0.256	38.4272	43.2205	35.073				36.8436	35.7898	41.9235
1.6	9.73855	10.8634	10.0426				6.24461	5.53279	6.77154
4	2.92866	2.08756	4.0231				2.71324	2.00604	2.04764
Figure 5d
Erlotinib (uM)	small intestine		large intestine
0	0.9841	1.0159	1.087	0.97009
0.625	0.94882	1.10308	0.63167	0.73129
1.25	0.97134	1.07072	0.49789	0.59596
2.5	0.62069	0.90284	0.29526	0.39177
5	0.47915	0.51243	0.26586	0.30497
Figure 5e
NA
[truncated: 131 more columns]
