# Supplementary material for: Differential toxicity to murine small and large intestinal epithelium induced by oncology drugs
Source: Commun Biol. 2022 Jan 27;5:99. doi: 10.1038/s42003-022-03048-x (PMC8795448; doi:10.1038/s42003-022-03048-x)
Supplement: Supplementary file 4 — Supplementary Data 2 [file 42003_2022_3048_MOESM4_ESM.xlsx]

## Sheet: Sheet1
Supplementary Data 2. Log1p transformed gene count matrix for 110 intestine marker genes generated from RNA sequencing
Supplementary Figure 3a,b generated from this dataset
Gene	SI tissue 1	SI tissue 2	SI tissue 3	SI monolayers 1	SI monolayers 2	SI monolayers 3	LI tissue 1	LI tissue 2	LI tissue 3	LI monolayers 1	LI monolayers 2	LI monolayers 3
Slc13a2	12.5916	11.7248	11.2591	9.23326	9.26914	9.17316	13.5228	13.3884	13.3438	8.92252	8.94324	9.00801
Slc26a3	13.3318	13.2995	12.9657	12.0766	11.9365	11.8595	15.4402	15.0948	15.3897	13.3791	13.4013	13.5907
Cd44	10.1363	10.5756	10.4165	12.3987	12.4738	12.3424	10.5846	10.8149	10.233	12.9317	13.0562	13.038
Dqx1	12.4677	12.3514	12.1494	11.5352	11.5192	11.6723	11.7064	11.8068	11.6222	10.6637	10.7144	10.4916
Ascl2	9.51919	9.18136	9.52577	8.72234	8.60077	8.55721	9.17724	9.06979	9.27736	0	3.88492	3.44384
Slc5a1	17.7417	17.7503	17.1765	14.9967	14.9152	14.9743	13.7456	13.7344	13.7551	10.9181	11.479	11.3104
Gip	13.1249	12.6861	12.2399	12.029	12.0559	12.0833	5.40421	4.83085	2.66816	5.07601	6.07833	5.91386
Hnf4g	14.2938	14.3597	14.1433	13.5399	13.4882	13.5203	10.9568	11.026	10.7685	9.42094	9.62064	9.56783
Dpep1	14.8431	14.7742	14.44	12.1155	12.1721	12.1995	14.5198	14.6354	14.2019	8.97866	9.14098	8.98569
Slc17a8	3.37984	0	2.77938	6.07099	6.4487	6.01858	5.79452	5.33481	4.79602	3.64986	4.27534	3.15468
Lgr5	9.62828	9.0256	9.39781	9.48782	9.53802	9.34078	8.25044	8.2347	8.05114	3.85574	5.0504	5.02776
Fabp6	11.8865	12.0557	12.1475	6.8602	7.21694	7.33527	9.19586	9.78986	9.42331	1.54861	4.43696	3.89088
Agr2	14.2886	14.4807	14.9578	13.8669	13.7888	13.874	16.4117	16.616	16.5211	12.3019	12.3207	12.3233
Dnmt3a	11.6118	11.7315	11.4914	11.2995	11.3004	11.3294	10.858	11.0721	10.8697	11.312	11.226	11.2331
Tubal3	12.6786	12.5675	12.3778	11.0316	10.901	10.9637	10.783	10.9822	10.6966	8.38823	8.12289	7.91955
Slc6a19	15.1906	15.056	14.478	11.0143	11.0879	11.0867	8.28996	6.249	6.37726	7.62488	7.87742	7.69028
Olfm4	16.383	16.1333	16.5335	10.3724	10.1877	10.1535	8.82039	3.58302	2.66816	2.2782	8.09893	7.46675
Adamdec1	4.12655	5.55048	4.72342	1.5458	0	0	4.77147	7.07293	4.36732	4.99122	4.0933	3.68461
Mettl3	9.97197	9.89434	10.0928	10.5427	10.6005	10.5561	9.94244	9.97313	10.0336	10.589	10.6007	10.522
Cpox	12.2408	12.4862	12.0979	12.9556	13.0253	12.9751	11.2657	11.1977	11.1429	12.8128	12.8429	12.9522
Muc13	16.6076	16.7399	16.6692	16.0306	15.9824	16.0455	17.5181	17.3429	17.4649	16.2186	16.1737	16.1451
Tmprss15	9.03131	8.08207	9.18653	2.2748	1.47528	2.69402	2.25062	0	0	0	0	0
Fabp2	17.4051	16.8769	16.3334	14.0782	14.0077	14.0196	13.8234	14.2572	13.4667	11.2096	11.502	11.4499
Slc10a2	10.0965	10.0836	10.5598	12.6035	12.5867	12.4953	7.92747	10.2442	7.85372	12.3675	12.5308	12.4896
Ccl25	15.366	15.2211	15.0567	13.7432	13.7475	13.7538	8.98194	8.45013	8.02171	8.08488	8.60344	8.48273
Guca2a	13.521	13.6954	14.0621	15.2453	15.1626	15.2269	15.6426	15.8868	15.5493	13.3241	13.3509	13.3353
Mep1a	12.8421	12.7984	12.6168	8.85983	8.61721	8.68417	13.6415	13.6574	13.4288	9.65772	9.73969	9.78052
Tff3	15.3779	15.6017	16.0902	16.2743	16.1874	16.2585	15.7067	15.7921	16.091	14.7009	14.6671	14.7811
Spdef	11.3288	11.9295	12.0189	11.0063	11.0718	11.2001	12.6999	12.8958	12.4494	11.1282	10.9891	10.9694
Mep1b	16.049	16.178	15.6168	15.3082	15.2987	15.3293	13.8846	13.9188	13.4994	13.5044	13.4681	13.3262
Slc23a1	11.2298	10.5305	9.35322	6.31661	6.24366	6.32789	4.08536	3.96764	4.30353	2.9521	3.99287	3.44384
Myo7b	14.8802	14.8061	14.3517	14.0888	14.0988	14.1092	13.6831	13.636	13.3046	14.0204	14.0083	14.0744
Plcb3	15.9759	16.0391	15.8651	15.4139	15.439	15.4963	14.9582	14.9907	14.9601	13.9997	13.9273	13.8532
Myo1a	16.7088	16.7724	16.3797	15.3479	15.3565	15.361	15.5653	15.5847	15.4999	14.2601	14.3067	14.281
Cdhr5	15.916	15.9606	15.5051	15.3393	15.3484	15.4197	15.3925	15.3762	15.2154	15.262	15.3548	15.3871
Muc2	14.0134	14.3631	14.494	12.338	12.2226	12.1354	16.3311	16.6314	16.2558	13.714	13.1933	13.7324
Slc15a1	14.2382	14.332	13.526	9.59913	9.50128	9.60344	11.5177	11.0088	11.0949	6.24962	7.20863	7.26835
Tm4sf20	13.9944	13.9169	14.1044	14.932	14.8645	14.8197	13.9049	13.9461	14.066	14.3592	14.3814	14.3892
Vil1	17.4252	17.452	16.9286	16.4046	16.4043	16.4489	16.1441	16.1359	15.9274	15.9214	15.9908	16.0038
Gpr35	10.6231	10.8256	10.7867	9.68069	9.66526	9.64017	10.6917	10.6733	10.7619	9.07451	8.89536	8.92539
Lct	15.8254	15.4718	14.5447	9.3354	9.40037	9.47992	8.08555	4.63217	2.19244	5.56098	7.59005	7.33167
Mllt10	11.2798	11.3296	11.2585	10.8664	10.8903	10.7655	11.0182	11.0721	11.0615	11.0018	11.0101	10.9737
Slc28a2	11.5622	11.6	12.4188	9.16976	9.22476	9.20916	8.25044	8.61413	7.49531	6.58954	6.78187	6.00547
Car1	7.28779	7.46046	6.65413	9.15283	6.97299	4.72966	15.6867	17.7179	15.5669	11.354	11.3743	11.6127
Car2	10.8395	10.9202	10.3467	8.99352	8.97715	8.41799	15.6963	15.5803	15.8833	12.1716	12.2981	12.3733
Slc2a2	14.1532	13.8782	13.3144	11.9893	11.9411	11.8609	6.35431	4.4017	3.31135	5.9233	6.96532	6.61237
Sis	17.9093	17.8134	17.27	16.5128	16.4225	16.3111	10.7519	9.28617	7.59859	9.77015	10.7902	10.4757
Reg4	13.8712	14.5711	16.0906	13.4142	13.3861	13.4531	13.8472	13.5938	14.6697	12.1706	12.0868	11.9779
Rps20	15.2656	15.1551	15.3996	15.5195	15.4881	15.5496	15.236	15.3772	15.5962	15.2701	15.1987	15.2219
Clca1	16.9404	17.3839	17.8697	16.0897	16.0177	16.0553	18.5361	19.0499	18.7966	14.9227	15.0022	15.1388
Spink4	14.9236	15.5418	16.5753	14.4459	14.3675	14.4687	15.2953	15.5293	15.6125	12.1421	12.1486	12.232
Slc5a9	11.5252	11.65	11.3265	9.80819	9.86301	9.77241	11.2198	10.844	10.8642	7.40488	7.51961	7.6624
Stmn1	13.242	13.2625	13.4197	12.8185	12.7494	12.7051	13.2338	13.2369	13.3506	12.6253	12.7071	12.6984
Abcb1b	7.59915	7.62186	6.81309	8.89807	8.52957	8.59172	8.28996	8.17655	7.79694	9.1449	8.9195	9.11215
Slc2a5	14.2236	14.035	13.5702	10.4605	10.4031	10.4908	8.42231	8.35654	7.41458	6.45354	7.46442	7.17278
Prom1	12.8671	12.845	13.0629	13.143	13.1277	13.1373	13.8472	13.8711	13.3752	14.9092	14.9909	14.9785
Ccr9	9.00182	9.29105	8.44718	5.29987	4.96653	5.42443	5.69335	4.83085	5.23268	0	3.17543	3.44384
Ezh2	11.7389	11.778	11.8477	12.0458	12.0849	12.0957	11.2881	11.4494	11.2777	11.998	11.9822	11.9976
Ptpro	7.19819	6.68869	7.29843	7.74847	7.84409	7.66192	9.23688	9.33606	9.37175	5.37269	3.64129	3.68461
Slc7a9	13.9716	14.0787	13.7408	11.6517	11.5825	11.6939	9.68355	9.67985	9.83641	8.6968	8.80199	8.63393
Aqp8	7.49011	7.53533	6.62585	8.0908	7.89354	6.60964	15.8147	15.4903	15.3449	14.2291	14.2746	14.1889
Chst5	0	0	0	0	0	0	0	2.22073	1.47788	0	0	1.57355
Apoa4	16.1938	15.7796	15.7182	12.1378	12.0447	12.0975	9.21879	7.37293	3.84704	8.1052	9.16714	8.53363
Treh	14.148	13.624	13.1836	9.71075	9.70735	9.74966	7.04025	5.85175	5.81627	4.53242	6.24042	5.47508
Rbp2	17.398	17.0903	16.8583	14.0526	14.069	14.0155	10.6893	9.4964	9.78916	8.5489	9.79293	9.42581
Guca2b	15.2746	14.7169	14.5771	15.3214	15.2476	15.2934	10.7699	10.7226	10.1939	10.0924	10.4227	10.1628
Hacd3	11.8349	11.8932	12.01	11.7574	11.6722	11.6851	11.9492	11.8586	12.2113	10.7461	10.818	10.7477
Rnf43	11.4593	11.4982	11.4582	11.7482	11.7574	11.808	11.3282	11.2111	11.2334	10.5872	10.5195	10.6606
Dhrs11	14.5419	14.4839	14.2605	12.864	12.8258	12.8549	13.3406	13.3626	13.3623	11.3153	11.3007	11.2815
Rps29	14.611	14.4051	14.7153	14.6689	14.5339	14.6428	14.4677	14.6406	14.9187	14.3839	14.3292	14.4101
Cdhr2	16.1041	16.1643	15.6771	15.1556	15.1361	15.2142	14.9868	14.9981	14.7954	16.373	16.4466	16.4684
Dpp4	15.6667	15.8196	15.2322	12.8662	12.8617	12.771	11.7293	11.547	11.6997	9.11013	9.74356	9.33159
Krt20	16.2936	16.3735	16.0558	15.6152	15.5915	15.6414	16.6976	16.7229	16.3096	14.5674	14.5765	14.4609
Misp	15.0453	15.2607	14.9591	15.3697	15.3975	15.4332	15.7288	15.5552	15.523	16.2092	16.2354	16.1853
Tm6sf2	14.4689	14.4645	14.1369	13.3494	13.3407	13.3801	10.5251	10.241	10.3871	9.51316	9.7044	9.52396
Entpd8	12.8219	12.8689	12.6738	10.9352	10.8595	10.8983	13.1097	13.0968	12.9539	11.5858	11.4467	11.3238
Xpnpep2	13.0471	12.9568	12.3459	10.3105	10.2343	10.2366	8.6075	8.80336	8.54056	8.46492	8.45562	8.82523
Tbx10	0	0	0	0	0	0	0	1.50113	0.920443	0	0	0
Itln1	16.1614	17.1259	18.3829	16.2549	16.1966	16.3057	11.1337	11.2976	9.80076	9.57273	9.98163	9.99129
Cdk6	10.3697	10.2803	10.439	11.8892	11.9573	11.8531	10.3123	10.2637	9.7877	13.328	13.2679	13.355
Eps8l3	13.2862	13.0599	13.0023	14.0125	14.0565	14.1442	13.353	13.1181	13.2709	14.4406	14.5375	14.5203
Rps19	15.2144	15.0261	15.2633	15.3675	15.3167	15.331	15.3316	15.3879	15.5086	15.123	15.1693	15.1796
Cftr	13.2525	13.1515	13.1094	12.5305	12.3791	12.306	12.7945	12.9283	12.9071	10.1176	10.1673	10.2636
2010003K11Rik	12.6288	12.7936	12.3894	10.9825	11.0165	10.9584	11.9348	11.4774	11.3942	9.75094	9.71626	9.58649
Gucy2c	14.4677	14.3604	14.2314	14.0242	13.993	14.0491	14.0831	14.1126	14.0069	12.564	12.657	12.6188
Muc1	5.18134	3.51402	3.67029	3.40575	3.93007	3.96252	10.6451	10.012	10.5651	8.61415	8.75677	8.65884
Bcl2l15	9.81882	10.1671	9.75362	9.8951	9.97699	9.56575	3.37813	3.05703	2.44982	7.14518	7.0921	7.23088
Tmem150b	11.8829	11.8351	11.6927	12.2429	12.3054	12.3406	11.2164	11.106	11.0531	12.2093	12.2079	12.1364
Rgmb	11.1334	11.0988	11.3629	10.2729	10.383	10.5447	11.3764	11.3762	11.3267	10.2155	10.2196	10.061
Bnip5	10.9135	11.3648	11.1347	10.4065	10.3141	10.4715	12.2632	11.9988	11.2998	12.5188	12.5009	12.3867
Pls1	15.8514	15.9234	15.4209	15.1365	15.1039	15.0989	14.5667	14.5796	14.3353	15.021	15.1133	15.1409
Clrn3	13.8703	13.9722	13.7437	12.805	12.7282	12.7551	13.667	13.7636	13.7024	12.7197	12.7024	12.7502
Gm11437	9.93951	10.1879	9.7289	9.28301	9.11091	9.17543	7.25073	7.84443	7.05657	4.03588	4.83525	3.79143
Slc51b	12.1466	12.4279	11.9705	9.17216	9.04922	9.11028	11.6038	11.8798	11.4985	8.93959	8.93988	8.75767
Naaladl1	15.1662	15.1447	14.5744	12.4966	12.627	12.6859	9.99121	9.93317	9.69906	8.35468	8.97978	8.93707
Anxa13	14.1118	13.73	13.6964	15.2552	15.1959	15.2457	10.7313	10.752	10.4241	9.28506	9.49087	9.43408
Cdca7	12.5605	12.3473	12.5094	11.4272	11.4931	11.5713	12.1388	12.0297	11.9797	10.6824	10.6966	10.7543
Tmem236	13.7355	13.933	13.5453	13.2087	13.2162	13.2232	13.3712	13.4281	13.3025	13.0615	13.1303	12.9742
Rps12	15.6288	15.4223	15.714	15.9811	15.9386	16.0385	15.3539	15.519	15.5753	15.5094	15.4991	15.5964
Btnl1	13.8497	13.8558	13.5214	12.1929	12.2081	12.3222	11.815	12.2692	11.6704	6.11583	7.18606	6.84097
Slc39a4	13.7912	13.7445	13.5518	13.875	13.8635	13.8816	13.839	14.2749	13.9369	15.1613	15.25	15.2089
Ceacam20	12.5376	12.7328	12.3772	9.00973	9.20313	9.11503	13.3137	13.1188	13.0096	9.93954	10.101	10.2069
Tmem253	11.8525	11.949	11.5816	11.0938	11.0447	11.0733	10.4621	10.4546	10.3161	9.4609	9.38835	9.40703
Ceacam1	15.1267	15.5465	15.2314	15.0433	15.0427	15.0849	17.5222	17.706	17.2976	17.9087	18.0025	17.9506
Defa5	11.9118	13.3644	14.6285	13.917	13.8061	13.9245	6.15945	5.60279	5.12608	6.71383	6.86945	7.09149
B3galt5	11.1059	10.5687	9.93168	8.42079	8.3834	7.99149	15.7439	15.4917	15.482	12.6684	12.7469	12.827
Kcnj13	7.25484	7.34496	6.41063	3.85175	2.85425	3.33893	2.25062	2.69865	1.47788	0	1.72052	1.57355
Alpi	15.4833	15.174	14.8031	14.1819	14.1251	14.185	10.9146	10.9229	9.46945	10.385	10.5985	10.5603
Muc3a	11.3889	11.6416	11.1913	7.07056	7.01331	7.11572	10.9438	11.1722	10.4138	7.57477	7.36748	6.64122
Ms4a12	11.3569	11.388	11.2728	10.5702	10.5197	10.3658	12.0884	11.8229	12.0286	9.33967	9.10835	9.08353
