# Supplementary material for: Differential toxicity to murine small and large intestinal epithelium induced by oncology drugs
Source: Commun Biol. 2022 Jan 27;5:99. doi: 10.1038/s42003-022-03048-x (PMC8795448; doi:10.1038/s42003-022-03048-x)
Supplement: Supplementary file 5 — Supplementary Data 3 [file 42003_2022_3048_MOESM5_ESM.xlsx]

## Sheet: Sheet1
Supplementary Data 3. Total and proliferative cell numbers with respect to control treated cells generated from the primary screen
Supplementary Figure 4a generated from all mean columns
compound	number of wells	total cells mean (%) for SI high conc.	total cells std (%) for SI high conc.	Proliferative cells mean (%) for SI high conc.	proliferative cells std (%) for SI high conc.	total cells mean (%) for SI low conc.	total cells std (%) for SI low conc.	Proliferative cells mean (%) for SI low conc.	proliferative cells std (%) for SI low conc.	total cells mean (%) for LI high conc.	total cells std (%) for LI high conc.	Proliferative cells mean (%) for LI high conc.	proliferative cells std (%) for LI high conc.	total cells mean (%) for LI low conc.	total cells std (%) for LI low conc.	Proliferative cells mean (%) for LI low conc.	proliferative cells std (%) for LI low conc.
0.1% DMSO	36	100	30.4528	100	45.3737	100	28.2869	100	33.2253	100	4.99511	100	25.7966	100	3.45226	100	26.2271
5-fluorouracil	15	15.7999	3.52108	6.9141	2.1789	87.5323	15.8226	99.9834	28.8296	33.8375	1.59532	6.85386	1.08344	92.3004	5.45709	171.943	46.4742
6-Mercaptopurine	3	24.5877	8.08673	30.8082	15.9448	98.5631	24.8502	89.4536	26.1348	58.5607	5.216	74.1372	16.2057	101.239	0.227421	89.7137	18.1967
Bexarotene	3	65.405	13.6732	38.6259	12.3131	72.9092	5.29064	79.352	9.908	72.6389	15.9183	67.6991	21.5383	85.2183	3.22366	102.696	14.4863
Bleomycin	3	68.2158	10.0499	85.9159	5.70826	104.48	41.2667	78.2044	21.024	65.4432	2.211	105.614	9.00243	104.004	5.23433	103.364	21.2634
bortezomib	3	2.72744	0.899378	0.270433	0.135216	19.8417	4.75921	0.325689	0.254241	0.413212	0.038947	0.0694485	0.120288	1.85043	0.0899716	0.159532	0
bosutinib	3	6.29177	4.76933	0.721154	0.792295	102.998	16.0578	98.643	12.9808	1.01918	0.202983	0.173621	0.216853	107.652	1.76546	84.871	14.1822
Capecitabine	3	110.725	8.96505	223.145	30.7944	95.157	25.4071	93.4562	8.533	99.9836	9.60694	119.447	51.3295	98.0052	2.32862	106.758	7.10109
Carboplatin	3	23.3635	2.42675	23.8724	6.2875	106.998	27.1047	97.4033	22.6876	90.6206	2.44546	71.6509	17.8529	104.863	3.52218	113.776	21.5609
Carfilzomib	3	1.83225	0.449004	1.27725	1.98341	37.3465	2.51664	53.6849	11.1431	0.203886	0.0548448	0.0884956	0.0383197	1.06418	0.26504	0.0665779	0.115316
Carmustine	3	89.8495	22.7057	88.2185	37.1126	100.694	25.4779	101.493	33.5081	71.0557	12.5859	81.2389	14.5794	98.4971	0.575909	111.052	23.8556
Chlorambucil	3	45.7432	10.9409	20.9267	5.22462	113.028	36.1875	93.7293	52.9144	56.7861	2.99059	79.5442	3.28478	100.471	1.84827	81.6125	8.74452
Cladribine	3	3.26584	0.356812	1.22737	0.281226	57.784	11.0843	100.552	42.0861	22.4598	0.889073	10.3947	1.085	83.9688	4.38801	114.646	6.32244
Crizotinib	3	3.11968	0.633166	0.829548	0.97002	118.457	37.5918	88.9587	21.2861	1.56255	0.187164	0.291121	0.442705	98.5004	2.41521	54.4818	14.3552
Cyclophosphamide	3	51.353	31.9671	32.0957	20.0956	97.086	28.2755	73.895	24.7562	99.5971	7.74813	144.747	24.8673	102.507	1.29784	98.2889	18.7258
Cytarabine	3	6.74286	1.32339	2.33429	0.862223	48.2526	5.03875	43.4244	6.44259	20.3433	5.63521	0.0442478	0.0383197	66.3369	2.64897	109.521	23.1347
Dacarbazine	3	129.485	7.64211	112.55	34.387	114.564	26.3885	112.541	36.2911	99.0092	1.91782	60.8671	7.15123	106.56	0.561461	88.3411	6.14267
Docetaxel	3	74.8741	26.1982	100.691	47.8084	122.896	44.6296	114.774	69.8532	60.3139	1.26702	61.8147	9.92438	96.1399	17.442	174.86	128.488
Doxorubicin	3	0.481182	0.114415	0.184106	0.184106	53.8139	16.2958	25.4144	14.6779	2.77469	0.0790105	0.889383	0.385114	76.6245	3.27704	81.1195	13.4488
Epirubicin	3	15.4097	4.70467	5.21632	1.39402	108.688	23.1158	70.6077	11.3154	43.1896	2.1655	42.9683	2.81193	97.5282	2.26531	71.5487	7.65678
Erlotinib	3	20.4792	4.50748	80.3081	26.1421	102.041	25.9859	77.6208	26.7156	21.5759	1.42665	15.0898	2.12106	101.835	8.6715	114.356	34.5154
Etoposide	3	40.8644	6.18498	21.6472	8.76096	77.9556	7.5456	63.0734	11.636	67.6254	0.702413	54.5366	2.49407	100.416	5.26196	91.2815	33.1572
Fludarabine	3	15.5665	0.418994	37.0531	4.72593	96.9403	17.0543	81.4582	22.5053	63.7003	1.7091	140.951	5.53146	100.208	5.9554	100	54.437
Gefitinib	3	1.45786	0.957024	0.790045	0.560041	61.4299	19.155	125.449	44.3505	0.853125	0.168094	0.897623	0.635873	56.4003	12.002	72.549	6.57024
Gemcitabine	3	17.7442	5.94981	3.19116	1.40613	11.8914	3.75495	1.40884	0.461417	20.2847	0.73029	1.77877	1.27365	35.3171	0.437595	0.464037	0.429195
hydroxyurea	3	61.9343	11.4991	88.2479	25.863	97.5365	17.0614	73.232	12.9519	65.3713	0.89531	163.313	28.5934	104.313	2.22463	125.754	19.3385
Imatinib	3	72.7284	26.4882	93.3894	30.2707	121.551	15.7095	122.54	3.79662	84.23	6.31034	165.773	16.4627	104.52	2.30535	142.356	25.1769
Irinotecan	3	39.651	13.8307	16.7364	7.93226	119.342	16.9075	106.703	26.1734	73.564	9.77005	38.6504	8.03134	98.2165	4.67213	73.269	11.0854
Ixazomib	3	9.35445	7.4035	0.306843	0.212587	14.267	5.73702	0.58011	0.0828729	0.486417	0.108524	0.500278	0.441204	3.16498	0.721413	0.145012	0.0502335
Lapatinib	3	13.2557	4.15179	52.9597	25.8565	106.023	10.27	144.931	10.6139	6.22145	1.96459	5.4517	1.66785	102.918	3.43053	135.815	38.4632
Lenalidomide	3	45.8409	7.73627	37.789	10.28	112.591	20.7147	107.56	19.4597	119.038	1.10677	82.2124	29.2417	104.905	5.40307	77.5965	30.7527
Lomustine	3	51.1131	11.438	30.3678	19.6205	97.0788	19.7065	87.8653	24.6308	77.5347	10.6619	43.208	7.21805	97.3122	3.84218	99.0679	17.7069
Melphalan	3	68.5779	23.1156	30.8684	5.89809	102.714	33.0044	102.762	33.2866	65.2264	3.47675	64.5914	24.2354	105.167	3.20007	81.2355	16.8592
Methotrexate	3	27.8058	2.9867	49.2198	11.431	52.992	23.705	61.9571	31.8751	71.71	1.43334	191.169	3.01343	86.9499	7.93026	109.384	51.4294
Mitoxantrone	3	3.90106	2.27045	53.5124	29.3303	40.9221	3.47662	15.1842	1.76324	0.57642	0.0387505	13.1637	1.07295	59.1749	1.02923	35.5526	2.52053
Nilotinib	3	32.8133	24.8873	97.5361	66.9713	106.566	10.924	109.431	26.4776	41.0077	4.94753	144.592	15.7941	103.016	1.40243	159	48.7138
Oxaliplatin	3	48.6893	16.7943	66.1663	45.0785	102.856	23.1125	121.123	29.5868	61.8289	3.23311	101.237	13.893	97.5439	10.3496	98.4594	55.1543
Paclitaxel	3	10.9765	6.03114	8.17697	5.41642	56.2456	36.6535	52.6426	35.6439	29.1443	0.685332	24.0417	2.17895	98.3806	3.79948	107.528	34.4348
Pemetrexed	3	58.8802	15.0485	80.6636	43.8226	84.859	9.98226	98.7964	12.961	83.2634	5.4116	219.99	2.35198	100.332	5.33347	80.6022	28.9985
SN-38	3	29.6538	6.03137	17.539	5.66978	106.437	37.5981	65.7945	32.471	48.1959	3.39326	39.7623	5.25145	93.3925	1.46272	48.1793	18.7085
Sorafenib	3	47.5865	11.5973	44.8468	20.6807	139.035	18.7762	131.985	22.7697	64.891	1.44874	133.098	14.964	111.843	3.41798	127.626	23.628
Streptozotocin	3	89.6522	3.47759	104.081	22.8649	111.983	21.794	89.2541	35.1135	96.4439	4.32007	87.4931	9.25677	103.036	2.7226	90.2552	18.3896
Temozolomide	3	36.303	29.9377	23.9595	16.3061	101.851	24.7746	103.081	24.0616	118.545	4.17991	36.4159	8.05844	113.16	2.20096	90.6458	20.1101
topotecan	3	20.6087	8.93929	7.50543	4.99466	113.724	46.0539	70.225	27.2794	33.4563	2.55704	15.9146	3.3984	89.6127	5.93992	50.7703	21.4454
vandetanib	3	2.48881	0.168745	0.0450721	0.0780672	102.358	7.87631	108.821	3.95945	0.505161	0.140648	0.0347242	0.0601441	101.301	0.840079	148.418	25.315
Vemurafenib	3	49.828	42.0999	87.4975	90.0041	105.303	49.0513	95.273	57.1444	103.923	3.38763	244.711	19.2764	98.3476	5.41459	187.535	75.9828
vinblastine	3	9.15197	1.50923	6.03966	2.63701	41.7955	13.8002	42.3395	18.7594	8.7971	0.650475	19.8623	2.91931	59.7053	2.52536	73.0657	16.4341
Vincristine	3	7.5746	1.6635	4.71262	2.40146	23.9864	6.45204	10.4193	4.11259	6.177	0.757199	7.5885	1.94225	55.6504	3.45137	65.5126	2.0491
Vinorelbine	3	6.45205	2.30253	0.96895	0.100916	22.8037	5.46652	16.1055	3.55682	7.7502	1.50938	6.9469	0.985197	31.1642	6.12192	47.8362	8.21765
